# Supplementary material for: Development of an efficient in vitro plant regeneration system using true leaf explants of processing tomato (Solanum lycopersicum L.) ‘Ligeer 87-5’
Source: PeerJ. 2026 Jul 14;14:e21520. doi: 10.7717/peerj.21520 (PMC13378494; doi:10.7717/peerj.21520)
Supplement: Supplemental Information 1 — The main statistics recorded were the number of explants with induced callus in tomato at various time points. [file peerj-14-21520-s001.xls]

## Sheet: Sheet1
	10d
	1			2			3			4
	Total number	The number of callus tissues	Callus Induction Rate（%）	Total number	The number of callus tissues	Callus Induction Rate（%）	Total number	The number of callus tissues	Callus Induction Rate（%）	Total number	The number of callus tissues	Callus Induction Rate（%）
0.1 mg/L IAA + 2 mg/L 6-BA	25	4	16	25	5	20	25	4	16	25	4	16
0.2 mg/L IAA + 2 mg/L 6-BA	25	4	16	25	3	12	25	3	12	25	3	12
0.3 mg/L IAA + 2 mg/L 6-BA	25	3	12	25	3	12	25	3	12	25	4	16
0.1 mg/L IAA + 3 mg/L 6-BA	25	5	20	25	6	24	25	5	20	25	5	20
0.2 mg/L IAA + 3 mg/L 6-BA	25	4	16	25	5	20	25	5	20	25	4	16
0.3 mg/L IAA + 3 mg/L 6-BA	25	6	24	25	7	28	25	7	28	25	6	24
	15d
	1			2			3			4
	Total number	The number of callus tissues	Callus Induction Rate（%）	Total number	The number of callus tissues	Callus Induction Rate（%）	Total number	The number of callus tissues	Callus Induction Rate（%）	Total number	The number of callus tissues	Callus Induction Rate（%）
0.1 mg/L IAA + 2 mg/L 6-BA	25	18	72	25	18	72	25	17	68	25	17	68
0.2 mg/L IAA + 2 mg/L 6-BA	25	22	88	25	22	88	25	23	92	25	22	88
0.3 mg/L IAA + 2 mg/L 6-BA	25	19	76	25	18	72	25	19	76	25	18	72
0.1 mg/L IAA + 3 mg/L 6-BA	25	15	60	25	14	56	25	14	56	25	15	60
0.2 mg/L IAA + 3 mg/L 6-BA	25	12	48	25	11	44	25	13	52	25	13	52
0.3 mg/L IAA + 3 mg/L 6-BA	25	14	56	25	13	52	25	14	56	25	13	52
	20d
	1			2			3			4
	Total number	The number of callus tissues	Callus Induction Rate（%）	Total number	The number of callus tissues	Callus Induction Rate（%）	Total number	The number of callus tissues	Callus Induction Rate（%）	Total number	The number of callus tissues	Callus Induction Rate（%）
0.1 mg/L IAA + 2 mg/L 6-BA	25	21	84	25	21	84	25	22	88	25	22	88
0.2 mg/L IAA + 2 mg/L 6-BA	25	23	92	25	25	100	25	24	96	25	25	100
0.3 mg/L IAA + 2 mg/L 6-BA	25	22	88	25	20	80	25	21	84	25	21	84
0.1 mg/L IAA + 3 mg/L 6-BA	25	19	76	25	21	84	25	21	84	25	19	76
0.2 mg/L IAA + 3 mg/L 6-BA	25	20	80	25	19	76	25	21	84	25	20	80
0.3 mg/L IAA + 3 mg/L 6-BA	25	19	76	25	18	72	25	18	72	25	19	76
