# Supplementary material for: Development of an efficient in vitro plant regeneration system using true leaf explants of processing tomato (Solanum lycopersicum L.) ‘Ligeer 87-5’
Source: PeerJ. 2026 Jul 14;14:e21520. doi: 10.7717/peerj.21520 (PMC13378494; doi:10.7717/peerj.21520)
Supplement: Supplemental Information 3 — The main statistics recorded were the number of embryogenic cells and non-embryogenic cells observed in tomato callus under paraffin sections on day 20. [file peerj-14-21520-s003.xls]

## Sheet: Sheet1
	Embryogenic cells			Non-embryogenic cells			Total cell count
	1	2	3	1	2	3	1	2	3
0.1 mg/L IAA + 2 mg/L 6-BA	87	48	55	81	42	46	168	90	101
0.2 mg/L IAA + 2 mg/L 6-BA	72	68	70	35	40	44	107	108	114
0.3 mg/L IAA + 2 mg/L 6-BA	53	59	51	40	42	48	93	101	99
0.1 mg/L IAA + 3 mg/L 6-BA	70	64	78	31	38	32	101	102	110
0.2 mg/L IAA + 3 mg/L 6-BA	111	102	115	100	95	98	211	197	213
0.3 mg/L IAA + 3 mg/L 6-BA	78	75	80	66	63	68	144	138	148
