# Supplementary material for: Development of an efficient in vitro plant regeneration system using true leaf explants of processing tomato (Solanum lycopersicum L.) ‘Ligeer 87-5’
Source: PeerJ. 2026 Jul 14;14:e21520. doi: 10.7717/peerj.21520 (PMC13378494; doi:10.7717/peerj.21520)
Supplement: Supplemental Information 4 — The Hardening Rate , which is the percentage of tomato plants that met the hardening and transplantation requirements after acclimatization out of the total number of plants. [file peerj-14-21520-s004.xls]

## Sheet: Sheet1
	1		2		3
	Total number	Qualified plant count	Total number	Qualified plant count	Total number	Qualified plant count
0.1 mg/L IAA	15	11	15	7	15	8
0.2 mg/L IAA	15	12	15	4	15	11
0.3 mg/L IAA	15	9	15	8	15	9
