# Supplementary material for: Development of an efficient in vitro plant regeneration system using true leaf explants of processing tomato (Solanum lycopersicum L.) ‘Ligeer 87-5’
Source: PeerJ. 2026 Jul 14;14:e21520. doi: 10.7717/peerj.21520 (PMC13378494; doi:10.7717/peerj.21520)
Supplement: Supplemental Information 5 — The main statistics recorded were the root length induced from tomato callus under different time points and medium formulations. [file peerj-14-21520-s005.xls]

## Sheet: Sheet1
	7d								14d								21d								28d
	1	Root Length/cm	2	Root Length/cm	3	Root Length/cm			1	Root Length/cm	2	Root Length/cm	3	Root Length/cm			1	Root Length/cm	2	Root Length/cm	3	Root Length/cm			1	Root Length/cm	2	Root Length/cm	3	Root Length/cm
0.1 mg/L IAA	1-1	0	2-1	0	3-1	1.1		0.1 mg/L IAA	1-1	0	2-1	4	3-1	4.8		0.1 mg/L IAA	1-1	7.5	2-1	7.5	3-1	10		0.1 mg/L IAA	1-1	10.5	2-1	0	3-1	11
	1-2	0	2-2	1.2	3-2	0			1-2	5	2-2	3.5	3-2	0			1-2	7.8	2-2	9	3-2	0			1-2	11	2-2	9.5	3-2	12
	1-3	0	2-3	0	3-3	1.3			1-3	4.5	2-3	0	3-3	5			1-3	8.2	2-3	8	3-3	5.5			1-3	8	2-3	0	3-3	11
	1-4	1.2	2-4	0	3-4	0			1-4	5	2-4	4.5	3-4	4.8			1-4	7.5	2-4	8	3-4	9			1-4	10.5	2-4	10	3-4	8
	1-5	1.8	2-5	0	3-5	0			1-5	5	2-5	0	3-5	0			1-5	7	2-5	0	3-5	0			1-5	8	2-5	9	3-5	10.5
	1-6	0	2-6	1.3	3-6	0			1-6	5	2-6	5	3-6	0			1-6	7.5	2-6	11	3-6	8			1-6	10.5	2-6	9	3-6	8
	1-7	0	2-7	0	3-7	0.9			1-7	5	2-7	4.3	3-7	5.5			1-7	8	2-7	5	3-7	8			1-7	15	2-7	10	3-7	10
	1-8	1.8	2-8	0	3-8	2			1-8	5	2-8	4.8	3-8	4.3			1-8	11	2-8	10	3-8	10			1-8	9	2-8	8	3-8	8
	1-9	0	2-9	0	3-9	2.4			1-9	5.5	2-9	5.2	3-9	4.4			1-9	8	2-9	8	3-9	7			1-9	10.5	2-9	0	3-9	9
	1-10	1.6	2-10	1.2	3-10	1			1-10	0	2-10	5.3	3-10	5.2			1-10	9	2-10	7	3-10	4.5			1-10	7	2-10	9	3-10	9
	1-11	0	2-11	0	3-11	0			1-11	0	2-11	0	3-11	5.3			1-11	0	2-11	0	3-11	9.5			1-11	11	2-11	11	3-11	9
	1-12	0.9	2-12	0	3-12	0			1-12	4.5	2-12	5.5	3-12	5.5			1-12	7.5	2-12	6.5	3-12	12			1-12	9	2-12	9	3-12	8
	1-13	0	2-13	1.6	3-13	0			1-13	4.5	2-13	5.6	3-13	5			1-13	4	2-13	9	3-13	8.5			1-13	11.5	2-13	11	3-13	8
	1-14	0	2-14	0	3-14	0			1-14	0	2-14	0	3-14	0			1-14	0	2-14	0	3-14	0			1-14	10	2-14	0	3-14	8
	1-15	0	2-15	0	3-15	0			1-15	0	2-15	0	3-15	0			1-15	0	2-15	0	3-15	0			1-15	11.5	2-15	12.5	3-15	5.5
	7d								14d								21d								28d
	1	Root Length/cm	2	Root Length/cm	3	Root Length/cm			1	Root Length/cm	2	Root Length/cm	3	Root Length/cm			1	Root Length/cm	2	Root Length/cm	3	Root Length/cm			1	Root Length/cm	2	Root Length/cm	3	Root Length/cm
0.2 mg/L IAA	1-1	0	2-1	0	3-1	0		0.2 mg/L IAA	1-1	7.5	2-1	0	3-1	7.2		0.2 mg/L IAA	1-1	8.5	2-1	10	3-1	8		0.2 mg/L IAA	1-1	10	2-1	12	3-1	15.5
	1-2	0	2-2	0	3-2	0			1-2	7	2-2	7.5	3-2	7			1-2	11	2-2	7	3-2	9			1-2	8	2-2	11.5	3-2	0
	1-3	0	2-3	0	3-3	0			1-3	7	2-3	7	3-3	7.5			1-3	8	2-3	8.5	3-3	9			1-3	12	2-3	12	3-3	12
	1-4	0	2-4	0	3-4	0.4			1-4	6.8	2-4	6.6	3-4	6.6			1-4	9	2-4	9.5	3-4	7.5			1-4	13	2-4	13	3-4	10
	1-5	0	2-5	0	3-5	0			1-5	7	2-5	7	3-5	6.5			1-5	9	2-5	7.5	3-5	12			1-5	15	2-5	0	3-5	5
	1-6	0	2-6	0.2	3-6	1			1-6	7.1	2-6	6.8	3-6	7			1-6	11	2-6	9.3	3-6	11			1-6	10	2-6	15	3-6	11.5
	1-7	0	2-7	0	3-7	0			1-7	7.5	2-7	7.2	3-7	6.9			1-7	14.5	2-7	8.5	3-7	11			1-7	10	2-7	11	3-7	11
	1-8	0	2-8	0	3-8	0			1-8	7.8	2-8	7	3-8	7.2			1-8	8	2-8	9	3-8	10			1-8	21	2-8	11	3-8	10
	1-9	0	2-9	0	3-9	0			1-9	7	2-9	7	3-9	7			1-9	7.5	2-9	9	3-9	11			1-9	11	2-9	8	3-9	9.5
	1-10	0.5	2-10	0.7	3-10	0.4			1-10	7	2-10	7.2	3-10	7			1-10	6.5	2-10	8	3-10	9.5			1-10	13	2-10	12	3-10	9
	1-11	0.3	2-11	0.7	3-11	0			1-11	7.5	2-11	6.6	3-11	0			1-11	10	2-11	10	3-11	10.5			1-11	0	2-11	0	3-11	14
	1-12	0	2-12	0	3-12	0.5			1-12	6.5	2-12	7.5	3-12	6.6			1-12	11	2-12	9.5	3-12	8			1-12	11	2-12	11.5	3-12	15
	1-13	1.2	2-13	0	3-13	0.8			1-13	7	2-13	7	3-13	7.5			1-13	15.5	2-13	10	3-13	7			1-13	10	2-13	12	3-13	10
	1-14	0.2	2-14	0	3-14	0			1-14	7.2	2-14	7	3-14	7			1-14	9.5	2-14	9.2	3-14	10			1-14	0	2-14	11.5	3-14	0
	1-15	0	2-15	0	3-15	0			1-15	7	2-15	7.2	3-15	7			1-15	10.5	2-15	10	3-15	2.5			1-15	0	2-15	0	3-15	3.5
	7d								14d								21d								28d
	1	Root Length/cm	2	Root Length/cm	3	Root Length/cm			1	Root Length/cm	2	Root Length/cm	3	Root Length/cm			1	Root Length/cm	2	Root Length/cm	3	Root Length/cm			1	Root Length/cm	2	Root Length/cm	3	Root Length/cm
0.3 mg/L IAA	1-1	0.7	2-1	1.1	3-1	0		0.3 mg/L IAA	1-1	6	2-1	6.6	3-1	6		0.3 mg/L IAA	1-1	9	2-1	11	3-1	15		0.3 mg/L IAA	1-1	8	2-1	10	3-1	15.5
	1-2	0	2-2	0	3-2	0			1-2	6.8	2-2	6.6	3-2	5.8			1-2	8	2-2	6.5	3-2	7			1-2	8.5	2-2	7	3-2	6
	1-3	0	2-3	0	3-3	0			1-3	0	2-3	6	3-3	6			1-3	0	2-3	8	3-3	9			1-3	7	2-3	9	3-3	9
	1-4	0	2-4	0	3-4	0.6			1-4	6	2-4	6	3-4	6.5			1-4	7	2-4	8	3-4	8.5			1-4	7	2-4	7	3-4	7
	1-5	0.8	2-5	1.5	3-5	1			1-5	5.5	2-5	6.4	3-5	6.4			1-5	9	2-5	7	3-5	7			1-5	10	2-5	10	3-5	11
	1-6	0.4	2-6	0	3-6	0.9			1-6	6.5	2-6	6.5	3-6	5.8			1-6	8.5	2-6	8	3-6	8			1-6	7	2-6	8.5	3-6	8
	1-7	0	2-7	0	3-7	0.45			1-7	6.6	2-7	6.6	3-7	5.6			1-7	4.5	2-7	9	3-7	8			1-7	8.5	2-7	8.5	3-7	7.5
	1-8	0	2-8	0.5	3-8	0			1-8	6.7	2-8	6	3-8	5.2			1-8	9	2-8	8.5	3-8	7.5			1-8	15	2-8	8	3-8	11
	1-9	0	2-9	0	3-9	0			1-9	6	2-9	5.8	3-9	6.8			1-9	8	2-9	11	3-9	8.5			1-9	10	2-9	15	3-9	12
	1-10	0	2-10	0	3-10	0			1-10	0	2-10	5.8	3-10	5.5			1-10	5.5	2-10	6	3-10	11			1-10	7	2-10	7.5	3-10	8.5
	1-11	0	2-11	0.7	3-11	0			1-11	5.5	2-11	5.5	3-11	0			1-11	11	2-11	9	3-11	0			1-11	10	2-11	13	3-11	0
	1-12	0	2-12	0.3	3-12	0			1-12	6.4	2-12	6	3-12	0			1-12	10	2-12	7.5	3-12	0			1-12	10	2-12	11.5	3-12	0
	1-13	1	2-13	0.4	3-13	1.55			1-13	6	2-13	6	3-13	6.6			1-13	9	2-13	11	3-13	7			1-13	10	2-13	9	3-13	8
	1-14	0	2-14	0	3-14	0			1-14	6.5	2-14	0	3-14	6.7			1-14	9.5	2-14	0	3-14	7			1-14	7	2-14	0	3-14	6.5
	1-15	0.4	2-15	0	3-15	0.5			1-15	6	2-15	6.2	3-15	6			1-15	1.1	2-15	7	3-15	11			1-15	10	2-15	9	3-15	6.5
