# Supplementary material for: Development of an efficient in vitro plant regeneration system using true leaf explants of processing tomato (Solanum lycopersicum L.) ‘Ligeer 87-5’
Source: PeerJ. 2026 Jul 14;14:e21520. doi: 10.7717/peerj.21520 (PMC13378494; doi:10.7717/peerj.21520)
Supplement: Supplemental Information 6 — The main statistics recorded were the number of rooted plants induced from tomato callus under various time points and medium formulations . [file peerj-14-21520-s006.xls]

## Sheet: Sheet1
	7 d
	1		2		3
	Total number	Root number	Total number	Root number	Total number	Root number
0.1 mg/L IAA	15	5	15	4	15	5
0.2 mg/L IAA	15	5	15	4	15	6
0.3 mg/L IAA	15	4	15	3	15	6
	14 d
	1		2		3
	Total number	Root number	Total number	Root number	Total number	Root number
0.1 mg/L IAA	15	10	15	15	15	13
0.2 mg/L IAA	15	10	15	14	15	14
0.3 mg/L IAA	15	10	15	14	15	13
	21 d
	1		2		3
	Total number	Root number	Total number	Root number	Total number	Root number
0.1 mg/L IAA	15	12	15	15	15	14
0.2 mg/L IAA	15	11	15	15	15	14
0.3 mg/L IAA	15	11	15	15	15	13
	28 d
	1		2		3
	Total number	Root number	Total number	Root number	Total number	Root number
0.1 mg/L IAA	15	12	15	15	15	15
0.2 mg/L IAA	15	12	15	15	15	14
0.3 mg/L IAA	15	13	15	15	15	13
